# Supplementary material for: The ubiquitous and ancient ER membrane protein complex (EMC): tether or not?
Source: F1000Res. 2015 Oct 5;4:624. Originally published 2015 Aug 25. [Version 2] doi: 10.12688/f1000research.6944.2 (PMC4602282; doi:10.12688/f1000research.6944.2)
Supplement: Supplementary file 1 [file f1000research-4-7713-s0000.tgz]

Archive with 1 entries (1 files):
- 239035a3-4d9c-4423-b71c-dc5e28066f3d.xlsx
