# Supplementary material for: The ubiquitous and ancient ER membrane protein complex (EMC): tether or not?
Source: F1000Res. 2015 Oct 5;4:624. Originally published 2015 Aug 25. [Version 2] doi: 10.12688/f1000research.6944.2 (PMC4602282; doi:10.12688/f1000research.6944.2)
Supplement: Supplementary file 1 [file f1000research-4-7713-s0000.tgz › 239035a3-4d9c-4423-b71c-dc5e28066f3d.xlsx]

## Sheet: Sheet1
Table S1. Proteins retrieved in this study
Organism	Protein	Accession #
Vertebrates
Homo sapiens	Emc1	gi|22095331|ref|NP_055862.1|
	Emc2	gi|7661910|ref|NP_055488.1|
	Emc3	gi|8923857|ref|NP_060917.1|
	Emc4	gi|7705997|ref|NP_057538.1|
	Emc5	gi|27735037|ref|NP_775741.1|
	Emc6	gi|62339424|ref|NP_001014764.1|
	Emc7	gi|9910346|ref|NP_064539.1|
	Emc8	gi|5174615|ref|NP_006058.1|
	Emc9	gi|31542298|ref|NP_057133.2|
	Emc10	gi|45580696|ref|NP_996261.1|
Gallus gallus	Emc1	gi|61098189|ref|NP_001012856.1|
	Emc2	gi|310923120|ref|NP_001185609.1|
	Emc3	gi|310750356|ref|NP_001185541.1|
	Emc4	gi|513239779|ref|XP_003643879.2|
	Emc5	gi|50745752|ref|XP_420228.1|
	Emc6	gi|118100347|ref|XP_001234671.1|
	Emc7	gi|363734737|ref|XP_421207.3|
	Emc8	gi|50753938|ref|XP_414188.1|
	Emc10	From ESTs gi|6857467|gb|AW355454.1|
Monodelphis domestica	Emc1	gi|612024183|ref|XP_001366698.2|
	Emc2	gi|612009219|ref|XP_007488283.1|
	Emc3	gi|126336187|ref|XP_001365489.1|
	Emc4	gi|126277606|ref|XP_001370378.1|
	Emc5	gi|126340143|ref|XP_001366968.1|
	Emc7	gi|611969795|ref|XP_001380799.3|
	Emc8	gi|126304719|ref|XP_001365652.1|
	Emc9	gi|611969363|ref|XP_001380159.2|
Mus musculus	Emc1	gi|120537280|gb|AAI29805.1|
	Emc2	gi|13385196|ref|NP_080012.1|
	Emc3	gi|28827824|ref|NP_780310.1|
	Emc4	gi|13386014|ref|NP_080795.1|
	Emc5	gi|1487910202|gb|EDL42148.1|
	Emc6	gi|13384684|ref|NP_079594.1|
	Emc7	gi|19526956|ref|NP_598510.1|
	Emc8	gi|6754870|ref|NP_035056.1|
	Emc9	gi|14994310|ref|NP_149158.1|
	Emc10	gi|226342951|ref|NP_932108.2|
Xenopus (Silurana) tropicalis	Emc1	gi|512856136|ref|XP_002943252.2|
	Emc2	gi|82179369|sp|Q5M7J9.1|EMC2_XENTR
	Emc3	gi|62858123|ref|NP_001016907.1|
	Emc4	gi|45360915|ref|NP_988876.1|
	Emc5	gi|62858009|ref|NP_001016553.1|
	Emc6	gi|82183821|sp|Q6GLC5.1|EMC6_XENTR
	Emc7	gi|118404834|ref|NP_001072567.1|
	Emc8	gi|45361197|ref|NP_989181.1|
	Emc9	gi|512812908|ref|XP_004910819.1|
	Emc10	gi|45360487|ref|NP_988902.1|
Danio rerio	Emc1	gi|189535962|ref|XP_693770.3|
	Emc2	gi|47271386|ref|NP_998709.1|
	Emc3	gi|47087269|ref|NP_998670.1|
	Emc4	gi|45387731|ref|NP_991221.1|
	Emc5	gi|45387625|ref|NP_991162.1|
	Emc6	gi|47271437|ref|NP_956350.2|
	Emc7	gi|70887657|ref|NP_001020686.1|
	Emc8	gi|47087043|ref|NP_998535.1|
	Emc9	gi|41056019|ref|NP_956420.1|
	Emc10	gi|255652907|ref|NP_001095859.2|
Invertebrates
Trichoplax adhaerens	Emc1	gi|196007270|ref|XP_002113501.1|
	Emc2	gi|196009265|ref|XP_002114498.1|
	Emc3	gi|196006471|ref|XP_002113102.1|
	Emc4	gi|195997919|ref|XP_002108828.1|
	Emc7	gi|196006147|ref|XP_002112940.1|
	Emc8	gi|196011936|ref|XP_002115831.1|
	Emc10	gi|196011205|ref|XP_002115466.1|
Branchostoma floridae	Emc1	gi|260822605|ref|XP_002606692.1|
	Emc2	gi|260824840|ref|XP_002607375.1|
	Emc3	gi|260822145|ref|XP_002606463.1|
	Emc4	gi|260819286|ref|XP_002604968.1|
	Emc5	from ESTs gi|66411616|dbj|BW803400.1|
	Emc6	gi|260828069|ref|XP_002608986.1|
	Emc7	from ESTs gi|169557748|gb|FE573042.1|
	Emc8	gi|260798536|ref|XP_002594256.1|
	Emc10	gi|260790750|ref|XP_002590404.1|
Caenorhabditis elegans	Emc1	gi|17534711|ref|NP_493980.1|
	Emc2	gi|392889098|ref|NP_001254028.1|
	Emc3	gi|17543866|ref|NP_502575.1|
	Emc4	gi|17544614|ref|NP_500802.1|
	Emc5	gi|392891806|ref|NP_001254301.1|
	Emc6	gi|17540142|ref|NP_501258.1|
	Emc7	gi|86562772|ref|NP_001033353.1|
	Emc8	gi|17506805|ref|NP_492760.1|
	Emc10	gi|17565686|ref|NP_507807.1|
Drosophila melanogaster	Emc1	gi|24644923|ref|NP_649747.1|
	Emc2	gi|24647563|ref|NP_650581.1|
	Emc3	gi|24583513|ref|NP_609444.1|
	Emc4	gi|24668758|ref|NP_649424.1|
	Emc5	gi|19921518|ref|NP_609926.1|
	Emc6	gi|24649877|ref|NP_651320.1|
	Emc7	gi|20130029|ref|NP_611078.1|
	Emc8	gi|19922774|ref|NP_611731.1|
	Emc10	gi|85857748|gb|ABC86409.1|
Nematostella vectensis	Emc1a	gi|156344760|ref|XP_001621302.1|
	Emc1b	gi|156400762|ref|XP_001638961.1|
	Emc2	gi|156379718|ref|XP_001631603.1|
	Emc3	gi|156365719|ref|XP_001626791.1|
	Emc4	gi|156399391|ref|XP_001638485.1|
	Emc5	gi|156390992|ref|XP_001635553.1|
	Emc6	gi|156402668|ref|XP_001639712.1|
	Emc7	gi|156408141|ref|XP_001641715.1|
	Emc8	gi|156401727|ref|XP_001639442.1|
	Emc10	gi|156370349|ref|XP_001628433.1|
Holozoa
Capsaspora owczarzaki	Emc1	CAOG_06052T0
	Emc2	CAOG_06375T0
	Emc3	CAOG_01458T0
	Emc4	CAOG_06809T0
	Emc5	CAOG_06777T0
	Emc6	CAOG_07234T0
	Emc7	CAOG_04337T0
	Emc8	CAOG_02391T0
	Emc10	CAOG_01775T0
Sphaeroforma arctica	Emc1a	SARC_03211T0
	Emc1b	SARC_03212T0
	Emc2a	SARC_04736T0
	Emc2b	SARC_18188T0
	Emc3	SARC_04413T0
	Emc4	SARC_16493T0
	Emc5	SARC_13985T0
	Emc7	SARC_10409T0
	Emc8	SARC_02229T0
	Emc10a	SARC_09809T0
	Emc10b	SARC_12556T0
Salpingoeca rosetta	Emc1a	PTSG_02880T0
	Emc1b	PTSG_02881T0
	Emc2	PTSG_01150T0
	Emc3	PTSG_01140T0
	Emc4	PTSG_02300T0
	Emc5	PTSG_09533T0
	Emc6	PTSG_02513T0
	Emc7	PTSG_09299T0
	Emc8	PTSG_02703T0
	Emc10	PTSG_06451T0
Monosiga brevicollis	Emc1	MONBRDRAFT_30835T0
	Emc2	MONBRDRAFT_31493T0
	Emc3	MONBRDRAFT_39355T0
	Emc4	MONBRDRAFT_18332T0
	Emc5	MONBRDRAFT_25156T0
	Emc7	MONBRDRAFT_33849T0
	Emc8	MONBRDRAFT_22408T0
	Emc10	MONBRDRAFT_29097T0
Dikarya
Neurospora crassa	Emc1	gi|85074773|ref|XP_965754.1|
	Emc2	gi|85092034|ref|XP_959194.1|
	Emc3	gi|85117010|ref|XP_965159.1|
	Emc4	gi|164429208|ref|XP_961891.2|
	Emc5	gi|85111217|ref|XP_963832.1|
	Emc6	gi|164423051|ref|XP_001728017.1|
	Emc7	gi|85079031|ref|XP_956277.1|
	Emc10	gi|85083686|ref|XP_957162.1|
Saccharomyces cerevisiae	Emc1	gi|6319804|ref|NP_009884.1|
	Emc2	gi|6322547|ref|NP_012621.1|
	Emc3	gi|99030926|ref|NP_012715.3|
	Emc4	gi|6321206|ref|NP_011283.1|
	Emc5	gi|6322162|ref|NP_012237.1|
	Emc6	gi|6323015|ref|NP_013087.1|
	Emc7	gi|6322269|ref|NP_012343.1|
	Emc10	gi|398365295|ref|NP_010341.3|
Schizosaccharomyces pombe	Emc1	gi|19114723|ref|NP_593811.1|
	Emc2	gi|63054750|ref|NP_595921.2|
	Emc3	gi|19112668|ref|NP_595876.1|
	Emc4	gi|19075667|ref|NP_588167.1|
	Emc5	gi|295443030|ref|XP_002742512.1|
	Emc6	gi|295442766|ref|NP_587948.2|
	Emc7	gi|19112434|ref|NP_595642.1|
	Emc10	gi|19115812|ref|NP_594900.1|
Ustilago maydis	Emc1	gi|71013472|ref|XP_758595.1|
	Emc2	Nterminus removed gi|71018041|ref|XP_759251.1|
	Emc3	gi|71017831|ref|XP_759146.1|
	Emc4	gi|71006166|ref|XP_757749.1|
	Emc5	gi|71009569|ref|XP_758292.1|
	Emc6	gi|71021189|ref|XP_760825.1|
	Emc7	gi|71019113|ref|XP_759787.1|
	Emc8	gi|71008925|ref|XP_758256.1|
	Emc10	gi|71006068|ref|XP_757700.1|
Cryptococcus neoformans var neoformans	Emc1	gi|58268556|ref|XP_571434.1|
	Emc2	gi|58259091|ref|XP_566958.1|
	Emc3	gi|58268374|ref|XP_571343.1|
	Emc4	gi|58258261|ref|XP_566543.1|
	Emc5	gi|58266222|ref|XP_570267.1|
Cryptococcus neoformans var. grubii H99	Emc6	gi|540383952|gb|AGV14412.1|	present in genome but not predicted accession is from grubii
Cryptococcus neoformans var neoformans	Emc7	gi|58270810|ref|XP_572561.1|
	Emc8	gi|134114093|ref|XP_774294.1|
Other Fungi
Batrachochytrium dendrobatidis	Emc1	gi|328769650|gb|EGF79693.1|
	Emc1b	gi|328769649|gb|EGF79692.1|
	Emc2	gi|328774449|gb|EGF84486.1|
	Emc3	gi|328769393|gb|EGF79437.1|
	Emc4	gi|328769500|gb|EGF79544.1|
	Emc5	gi|328771767|gb|EGF81806.1|
	Emc6	gi|328772296|gb|EGF82334.1|
	Emc7	gi|328770724|gb|EGF80765.1|
	Emc8	gi|328769019|gb|EGF79064.1|
	Emc10	gi|328767661|gb|EGF77710.1|
Rozella allomyces	Emc1	jgi|Rozal1|3935|O9G_001180m.01
	Emc2	jgi|Rozal1|245|O9G_002088m.01
	Emc3	jgi|Rozal1|5796|O9G_000946m.01
	Emc4	jgi|Rozal1|3489|O9G_000444m.01
	Emc7	jgi|Rozal1|5045|O9G_003523m.01
	Emc10	jgi|Rozal1|1713|O9G_003036m.01
Spizellomyces punctatus	Emc1	SPPG_02632T0
	Emc2	SPPG_03303T0
	Emc3	SPPG_09238T0
	Emc4	SPPG_09128T0
	Emc5	SPPG_08819T0
	Emc6	SPPG_02783T0
	Emc7	SPPG_06179T0
	Emc8	SPPG_00690T0
	Emc10	SPPG_00667T0
Rhizophagus irregularis	Emc1a	jgi|Gloin1|341512|fgenesh1_kg.9715_#_1_#_ACTTGA_L001_R1_(paired)_contig_7159
	Emc1b	jgi|Gloin1|28217|gm1.28217_g
	Emc1c	jgi|Gloin1|191595|CE91583_1355
	Emc2	gi|552938622|gb|ESA21718.1|
	Emc3	jgi|Gloin1|341809|fgenesh1_kg.10131_#_5_#_step3_c1005
	Emc4	jgi|Gloin1|302183|CE202171_1226
	Emc5a	gi|552917609|gb|ESA02636.1|
	Emc5b	jgi|Gloin1|67821|e_gw1.4208.3.1
	Emc6	jgi|Gloin1|262|gm1.262_g
	Emc7	jgi|Gloin1|337393|fgenesh1_kg.4352_#_2_#_ACTTGA_L001_R1_(paired)_contig_5921
	Emc8	jgi|Gloin1|131842|CE31830_382
	Emc10	jgi|Gloin1|337131|fgenesh1_kg.4066_#_4_#_step3_rep_c267
Piromyces sp	Emc1	jgi|PirE2_1|69245|estExt_fgenesh1_pg.C_1150001
	Emc2	jgi|PirE2_1|26021|gw1.112.15.1
	Emc3	jgi|PirE2_1|38895|e_gw1.21.35.1
	Emc4	jgi|PirE2_1|12010|gm1.10956_g
	Emc6	jgi|PirE2_1|20055|estExt_Genemark1.C_470020
	Emc7	jgi|PirE2_1|20620|estExt_Genemark1.C_1340021
	Emc10	jgi|PirE2_1|69286|estExt_fgenesh1_pg.C_1230006
Conidiobolus coronatus	Emc1	jgi|Conco1|42400|e_gw1.193.25.1
	Emc2	jgi|Conco1|15990|estExt_Genemark1.C_310044
	Emc3	from ESTs Conco1|Locus5668v1rpkm6.88:47-808
	Emc4	jgi|Conco1|17531|estExt_Genemark1.C_820004
Conidiobolus thromboides	Emc5	jgi|Conth1|346562|gm1.1290_g
Conidiobolus coronatus	Emc6	jgi|Conco1|76994|fgenesh1_kg.10_#_19_#_Locus4497v1rpkm11.72
	Emc7	jgi|Conco1|70733|fgenesh1_pg.88_#_5
	Emc8	jgi|Conco1|87216|estExt_fgenesh1_pg.C_2550008
	Emc10	jgi|Conco1|67612|fgenesh1_pg.8_#_14
Coemansia reversa	Emc1	jgi|Coere1|29451|gw1.17.216.1
	Emc2	jgi|Coere1|39248|e_gw1.5.286.1
	Emc3	jgi|Coere1|44909|e_gw1.23.30.1
	Emc4	jgi|Coere1|80340|fgenesh1_kg.8_#_53_#_isotig05560
	Emc5	jgi|Coere1|37686|e_gw1.2.339.1
	Emc6	jgi|Coere1|79712|fgenesh1_kg.4_#_136_#_isotig06675
	Emc7	jgi|Coere1|79225|fgenesh1_kg.2_#_163_#_isotig05756
	Emc8	jgi|Coere1|78963|fgenesh1_kg.1_#_155_#_isotig06053
	Emc10	jgi|Coere1|93227|fgenesh1_pm.22_#_13
Catenaria anguillulae	Emc1	jgi|Catan1|50996|gm1.4213_g
	Emc2	jgi|Catan1|61488|fgenesh1_pm.18_#_2
	Emc3	jgi|Catan1|156889|estExt_Genewise1Plus.C_1190031
	Emc4	jgi|Catan1|118968|e_gw1.18.190.1
	Emc5	jgi|Catan1|77471|estExt_Genemark1.C_1560019
	Emc6	jgi|Catan1|125417|e_gw1.91.58.1
	Emc7	From ESTs Locus2848v1rpkm70.56:633-737
	Emc8	jgi|Catan1|51075|gm1.4292_g
	Emc10
Fonticula alba	Emc1	H696_02899T0
	Emc2	H696_00812T0
	Emc3	H696_04982T0
	Emc4	H696_04618T0
	Emc6	H696_05176T0
	Emc8	H696_05678T0
Apusozoa
Thecamonas trahens	Emc1	AMSG_08932T0
	Emc2	AMSG_03757T0
	Emc3	AMSG_06039T0
	Emc4	AMSG_02372T0
	Emc6	AMSG_10635T0
	Emc7	AMSG_06588T0
	Emc8	AMSG_09970T0
	Emc10	AMSG_03632T0
Amoebozoa
Acanthamoeba castellani	Emc1	gi|470374910|ref|XP_004333139.1|
	Emc2	gi|470485043|ref|XP_004344132.1|
	Emc3	gi|470440486|ref|XP_004339305.1|
	Emc4	gi|470384594|ref|XP_004334063.1|
	Emc5	gi|470380059|ref|XP_004333653.1|
	Emc6	gi|470442171|ref|XP_004339501.1|
	Emc8	gi|470528843|ref|XP_004367972.1|
	Emc10	gi|470530367|ref|XP_004368237.1|
Dictyostelium discoideum	Emc1	DDB0305491|DDB_G0276243
	Emc2	DDB0305499|DDB_G0277149
	Emc3	DDB0266861|DDB_G0278153
	Emc4	DDB0252760|DDB_G0295773
	Emc5	DDB0233814|DDB_G0274571
	Emc6	DDB0231544|DDB_G0280399
	Emc7	DDB0347215|DDB_G0282229
	Emc8	DDB0305012|DDB_G0268048
	Emc10	DDB0348852|DDB_G0271814
Polysphondylium pallidum	Emc1	PPA1391202
	Emc2	PPA1319166
	Emc3	PPA1377608
	Emc4	PPA1386890
	Emc5	PPA1429026
	Emc6	PPA1289682
	Emc7	PPA1344190
	Emc8	PPA1424988
	Emc10	PPA1405958
Entamoeba histolytica	Emc1	EHI_096250
	Emc2	EHI_153660
	Emc3	EHI_148060
	Emc4a	EHI_012430
	Emc4b	EHI_063570
Entamoeba dispar	Emc6	gi|167391405|ref|XP_001739762.1|
Entamoeba invadens	Emc6	gi|471206561|ref|XP_004260033.1|
Entamoeba invadens	Emc7	gi|471193421|ref|XP_004253763.1|
Entamoeba histolytica	Emc7a	gi|183231793|ref|XP_653347.2|
	Emc7b	gi|472456751|gb|EMS11131.1|
	Emc10	EHI_168300
Excavata
Trichomonas vaginalis	Emc2	TVAG_291670
Leishmania major	Emc1	LmjF.34.4130
	Emc2	LmjF.17.0120
	Emc3	LmjF.36.0360
	Emc4	LmjF.30.1650
	Emc5	LmjF.34.2320
	Emc6	LmjF.32.2995
	Emc7	LmjF.26.0680
	Emc8	LmjF.07.0290
	Emc10	LmjF.20.0240
Trypanosoma brucei	Emc1	Tb427.04.590
	Emc2	Tb427.07.6260
	Emc3	Tb427.10.4760
	Emc4	Tb427.06.2600
	Emc5	Tb427.04.2320
	Emc6	Tb427tmp.01.8775
	Emc7	Tb427.07.1290
	Emc8	Tb427.08.1570
	Emc10	Tb427.01.860
Naegleria gruberi	Emc1	jgi|Naegr1|78106|estExt_fgeneshNG_pg.C_30366
	Emc2	jgi|Naegr1|3337|gw1.3.181.1
	Emc3	jgi|Naegr1|68850|fgeneshNG_pg.scaffold_31000038
	Emc4	jgi|Naegr1|5198|gw1.1.594.1
	Emc5	jgi|Naegr1|61441|fgeneshNG_pg.scaffold_1000375
	Emc6	jgi|Naegr1|61766|fgeneshNG_pg.scaffold_2000062
	Emc7	jgi|Naegr1|69597|fgeneshNG_pg.scaffold_35000091
	Emc8	jgi|Naegr1|67871|fgeneshNG_pg.scaffold_25000139
Bodo saltans	Emc1	BS48680
	Emc2	BS84525
	Emc3	BS30770
	Emc4	BS90235
	Emc5	BS33020
	Emc7	BS25935
	Emc10a	BS12445
	Emc10b	BS86095
Stramenopiles
Aureococcus anophagefferens	Emc1	gi|323456297|gb|EGB12164.1|
	Emc2	gi|323456649|gb|EGB12515.1|
	Emc3	gi|323456237|gb|EGB12104.1|
	Emc4	gi|323447375|gb|EGB03299.1|
	Emc6	gi|323450557|gb|EGB06438.1|
	Emc7	gi|323454171|gb|EGB10041.1|
Aurantiochytium limacinum	Emc1	jgi|Aurli1|47875|fgenesh1_kg.22_#_84_#_isotig02311
	Emc2	jgi|Aurli1|138642|estExt_fgenesh1_kg.C_70201
	Emc3	jgi|Aurli1|139468|estExt_fgenesh1_kg.C_100138
	Emc4	jgi|Aurli1|138232|estExt_fgenesh1_kg.C_60083
	Emc5	jgi|Aurli1|36070|fgenesh1_pg.12_#_397
	Emc6	jgi|Aurli1|136552|estExt_fgenesh1_kg.C_1_t20052
	Emc7	jgi|Aurli1|44484|fgenesh1_kg.8_#_78_#_isotig08764
	Emc8	jgi|Aurli1|136427|estExt_fgenesh1_kg.C_1_t10423
	Emc10	jgi|Aurli1|45190|fgenesh1_kg.10_#_177_#_isotig01153
Ectocarpus siliculosis	Emc1	Esi0130_0028
	Emc2	Esi0024_0075
	Emc3	Esi0051_0045
	Emc4	Esi0069_0022
	Emc5	Esi0009_0053
	Emc6	Esi0017_0171
	Emc7	Esi0150_0066
	Emc8	Esi0004_0061
	Emc10a	Esi0056_0114
	Emc10b	Esi0094_0055
Phytophthora sojae	Emc1	jgi|Physo3|328023|gm1.7598_g
	Emc2	from ESTs gi|38057506|gb|CF841852.1|
	Emc3	jgi|Physo3|474109|e_gw1.1.15793.1
	Emc4	jgi|Physo3|344097|estExt_Genemark1.C_1_t60306
	Emc5	jgi|Physo3|302736|fgenesh1_pg.6_#_83
	Emc7	jgi|Physo3|303013|fgenesh1_pg.6_#_360
	Emc8	jgi|Physo3|562509|estExt_Genewise1Plus.C_6_t80296
	Emc10	jgi|Physo3|252046|Physo2.s_451986
Thalassiosira pseudonana	Emc1	jgi|Thaps3|24233|estExt_fgenesh1_pg.C_chr_100317
	Emc2	jgi|Thaps3|27516|estExt_Genewise1.C_chr_30428
	Emc3a	jgi|Thaps3|23388|estExt_fgenesh1_pg.C_chr_70167
	Emc3b	jgi|Thaps3|27804|estExt_Genewise1.C_chr_40169
	Emc4	from ESTs gi|162386519|gb|FC527982.1|
	Emc5	from ESTs gi|162377455|gb|FC518482.1|
	Emc6	jgi|Thaps3|22722|estExt_fgenesh1_pg.C_chr_50442
	Emc7	jgi|Thaps3|5178|fgenesh1_pg.C_chr_5000220
	Emc8	jgi|Thaps3|4701|fgenesh1_pg.C_chr_4000651
Phaeodactylum tricornutum	Emc1	jgi|Phatr2|43900|estExt_fgenesh1_pg.C_chr_30149
	Emc2	jgi|Phatr2|44150|estExt_fgenesh1_pg.C_chr_30434
	Emc3	jgi|Phatr2|22797|estExt_gwp_gw1.C_chr_190161
	Emc4	jgi|Phatr2|39413|fgenesh1_pg.C_chr_19000170
	Emc5	jgi|Phatr2|27729|estExt_Genewise1.C_chr_90268
	Emc6	jgi|Phatr2|38786|fgenesh1_pg.C_chr_17000078
	Emc7	jgi|Phatr2|35448|fgenesh1_pg.C_chr_7000369
	Emc8	gi|219113885|ref|XP_002176129.1|
	Emc10	jgi|Phatr2|35319|fgenesh1_pg.C_chr_7000240
Nannochloropsis gaditana CCMP526	Emc1	gi|585110208|gb|EWM27878.1|
	Emc2	gi|585108752|gb|EWM26664.1|
	Emc3	gi|585107615|gb|EWM25752.1|
	Emc4	gi|585111175|gb|EWM28752.1|
	Emc5a	gi|585111817|gb|EWM29294.1|
	Emc5b	gi|422295958|gb|EKU23257.1|
	Emc6	gi|585109107|gb|EWM26953.1|
	Emc8	gi|585102195|gb|EWM21853.1|
	Emc10a	gi|585110620|gb|EWM28275.1|
	Emc10b	gi|585103948|gb|EWM23090.1|
	Emc10c	gi|422296062|gb|EKU23361.1|
Alveolates
Oxytricha trifallax	Emc1	gi|403349738|gb|EJY74309.1|
	Emc2	gi|403377310|gb|EJY88647.1|
	Emc3a	gi|403352504|gb|EJY75769.1|
	Emc3b	gi|403338306|gb|EJY68385.1|
	Emc4	gi|403344722|gb|EJY71710.1|
	Emc5a	gi|403337186|gb|EJY67799.1|
	Emc5b	gi|403350565|gb|EJY74749.1|
	Emc6	gi|403334589|gb|EJY66458.1|
	Emc7	gi|403341402|gb|EJY70006.1|
	Emc8a	gi|403372919|gb|EJY86370.1|
	Emc8b	gi|403360595|gb|EJY79977.1|
	Emc10	gi|403375639|gb|EJY87795.1|
Paramecium tetraurelia	Emc1a	GSPATP00032352001
	Emc1b	GSPATP00000688001
	Emc2a	GSPATP00029383001
	Emc2b	GSPATP00035658001
	Emc2c	GSPATP00039133001
	Emc3a	GSPATP00004849001
	Emc3b	GSPATP00003175001
	Emc4a	GSPATP00007150001
	Emc4b	GSPATP00016523001
	Emc5a	GSPATP00000945001
	Emc5b	GSPATP00008759001
	Emc6a	GSPATP00037079001
	Emc6b	GSPATP00037386001
	Emc7a	gi|145479013|ref|XP_001425529.1|
	Emc7b	gi|145484212|ref|XP_001428116.1|
	Emc8a	GSPATP00011005001
	Emc8b	GSPATP00014480001
Tetrahymena thermophila	Emc1a	217.m00048
	Emc1b	21.m00262
	Emc2	288.m00019
	Emc3	144.m00130
	Emc4	Nterm removed gi|146183662|ref|XP_001026755.2|
	Emc5	3750.m00318
	Emc6	298.m00030
	Emc7	hits 3810.m02050
	Emc8	3692.m00137
Toxoplasma gondii	Emc1	TGME49_205740
	Emc2	TGME49_267840
	Emc3	TGME49_230100
	Emc4	TGME49_259000
	Emc5	TGME49_293200
	Emc6	TGME49_239690
	Emc7	TGME49_243390
	Emc8	TGME49_249310
Cryptosporidium parvum	Emc1	gi|66358486|ref|XP_626421.1|
	Emc2	cgd4_4200
	Emc3	cgd8_2780
	Emc4	cgd6_1070
Cryptosporidium muris	Emc7	gi|209881590|ref|XP_002142233.1|
Cryptosporidium parvum	Emc8	cgd7_3280
Plasmodium falciparum	Emc1	PF3D7_0811200
	Emc2	PF3D7_1410000
	Emc3	PF3D7_1360200
	Emc4	PF3D7_1435400
	Emc5	PF3D7_0306700
	Emc6	PF3D7_1214400
	Emc7	PF3D7_1310500
	Emc8	PF3D7_1139900
Symbiodinium minutum	Emc1	symbB.v1.2.013947.t1|scaffold1003.1|size206925|7
	Emc2	symbB.v1.2.018980.t1|scaffold1534.1|size113260|10
	Emc3	symbB.v1.2.021893.t1|scaffold1900.1|size96683|1
	Emc5	symbB.v1.2.033661.t1|scaffold4214.1|size43011|3
	Emc6	symbB.v1.2.023669.t1|scaffold2180.1|size86746|5
	Emc7	symbB.v1.2.028506.t1|scaffold3027.1|size65053|4
	Emc8	symbB.v1.2.009780.t1|scaffold574.1|size185248|5
Perkinsus marinus ATCC 50983	Emc1	gi|294897196|ref|XP_002775871.1|
	Emc2	gi|294945362|ref|XP_002784642.1|
	Emc3	gi|294877788|ref|XP_002768127.1|
	Emc4a	gi|294949203|ref|XP_002786094.1|
	Emc4b	gi|294931951|ref|XP_002780068.1|
	Emc4c	gi|294888098|ref|XP_002772349.1|
	Emc4d	gi|294883988|ref|XP_002771113.1|
	Emc6	gi|294882899|ref|XP_002769876.1|
	Emc8	gi|294888164|ref|XP_002772380.1|
	Emc10	gi|294925913|ref|XP_002779034.1|
Rhizaria
Bigelowiella natans	Emc1a	jgi|Bigna1|127670|aug1.5_g2378
	Emc1b	jgi|Bigna1|85602|estExt_fgenesh1_pg.C_50039
	Emc1c	jgi|Bigna1|59539|fgenesh1_kg.5_#_29_#_4090_1_CFAO_EXTA
	Emc1d	jgi|Bigna1|67965|fgenesh1_pg.5_#_41
	Emc1e	jgi|Bigna1|67966|fgenesh1_pg.5_#_42
	Emc2a	jgi|Bigna1|130537|aug1.11_g5245
	Emc2b	jgi|Bigna1|147032|aug1.127_g21740
	Emc2c	jgi|Bigna1|91877|estExt_fgenesh1_pg.C_1270011
	Emc2d	jgi|Bigna1|70318|fgenesh1_pg.11_#_209
	Emc2e	jgi|Bigna1|84237|fgenesh1_pg.127_#_11
	Emc3a	jgi|Bigna1|143791|aug1.81_g18499
	Emc4	jgi|Bigna1|90882|estExt_fgenesh1_pg.C_820011
	Emc5	jgi|Bigna1|65589|fgenesh1_kg.117_#_13_#_657_1_CFAO_EXTA
	Emc6	jgi|Bigna1|143281|aug1.77_g17989
	Emc7a	jgi|Bigna1|128454|aug1.6_g3162
	Emc7b	jgi|Bigna1|68630|fgenesh1_pg.6_#_298
	Emc8a	jgi|Bigna1|132996|aug1.19_g7704
	Emc8b	jgi|Bigna1|72399|fgenesh1_pg.19_#_195
	Emc10	Many
Reticulomyxa filosa	Emc1	gi|569406480|gb|ETO22708.1|
	Emc2a	gi|569423036|gb|ETO29748.1|
	Emc2b	gi|569384027|gb|ETO16234.1|
	Emc3	gi|569409360|gb|ETO23834.1|
	Emc4	gi|569379155|gb|ETO14511.1|
	Emc5	gi|569352598|gb|ETO05194.1|
	Emc7	gi|569413665|gb|ETO25580.1|
	Emc8	gi|569390346|gb|ETO17752.1|
	Emc10	gi|569412374|gb|ETO25035.1|
Archaeplastida
Arabidopsis thaliana	Emc1a	gi|145357905|ref|NP_196717.3|
	Emc1b	gi|7573413|emb|CAB87716.1|
	Emc2a	gi|30690960|ref|NP_198174.2|
	Emc2b	gi|30679284|ref|NP_850995.1|
	Emc2c	gi|22330847|ref|NP_566239.2|
	Emc2d	gi|12322855|gb|AAG51417.1|AC009465_17
	Emc2e	gi|5732436|gb|AAD49104.1|AF177535_8
	Emc3a	gi|15235414|ref|NP_192996.1|
	Emc3b	gi|7267961|emb|CAB78302.1|
	Emc4a	gi|145334373|ref|NP_001078568.1|
	Emc4b	gi|18416375|ref|NP_568238.1|
	Emc4c	gi|8979712|emb|CAB96833.1|
	Emc5a	gi|145334283|ref|NP_001078523.1|
	Emc5b	gi|18414195|ref|NP_568115.1|
	Emc6a	gi|18423038|ref|NP_568710.1|
	Emc6b	gi|10177620|dbj|BAB10767.1|
	Emc7a	gi|30682715|ref|NP_180103.2|
	Emc7b	gi|22329074|ref|NP_194940.2|
	Emc8a	gi|18423805|ref|NP_568832.1|
	Emc8b	gi|9758214|dbj|BAB08659.1|
	Emc10a	gi|42572005|ref|NP_974093.1|
	Emc10b	gi|30697168|ref|NP_849845.1|
	Emc10c	gi|18408239|ref|NP_564847.1|
Chlamydomonas reinhardti	Emc1	Cre01.g042550.t1.1|PACid:19865757
	Emc2	Cre13.g579950.t1.1|PACid:19869979
	Emc3	Cre09.g400400.t1.2|PACid:19862893
	Emc4	Cre07.g351700.t1.1|PACid:19859852
	Emc5	Cre03.g183050.t1.1|PACid:19871036
	Emc6	Cre14.g614250.t1.1|PACid:19860327
	Emc7	Cre07.g340650.t1.1|PACid:19858968
	Emc8	Cre05.g240550.t1.1|PACid:19867722
	Emc10	Cre14.g618950.t1.1|PACid:19860668
Cyanophora paradoxus	Emc2	ConsensusfromContig11517-snap_masked-ConsensusfromContig11517-abinit-gene-0.2-mRNA-1:cds:4094/1455-1642:0:+
	Emc3	ConsensusfromContig53467-maker-ConsensusfromContig53467-snap-gene-0.0-mRNA-1:cds:10394/1458-1607:0:+
	Emc4	ConsensusfromContig37759-snap_masked-ConsensusfromContig37759-abinit-gene-0.2-mRNA-1:cds:7254/310-504:2:-
	Emc5	ConsensusfromContig7928-maker-ConsensusfromContig7928-snap-gene-0.0-mRNA-1:cds:1615/3850-3874:0:-
	Emc6	from ESTs Glaucophyta-Cyanophora_paradoxa_EST111910_ConsensusfromContig25474Average coverage: 2,064.97
	Emc7	ConsensusfromContig53217-snap_masked-ConsensusfromContig53217-abinit-gene-0.7-mRNA-1:cds:10551/3645-3794:2:-
	Emc8	ConsensusfromContig9996-maker-ConsensusfromContig9996-snap-gene-0.0-mRNA-1:cds:3374/585-777:0:+
	Emc10	ConsensusfromContig11933-snap_masked-ConsensusfromContig11933-abinit-gene-0.1-mRNA-1:cds:4257/21-87:0:-
Physcomitrella patens patens	Emc1	gi|168025171|ref|XP_001765108.1|
	Emc2	gi|168033208|ref|XP_001769108.1|
	Emc3a	gi|168038004|ref|XP_001771492.1|
	Emc3b	gi|168036720|ref|XP_001770854.1|
	Emc4	gi|167999151|ref|XP_001752281.1|
	Emc5a	gi|168056056|ref|XP_001780038.1|
	Emc5b	gi|168042801|ref|XP_001773875.1|
	Emc6	gi|168001747|ref|XP_001753576.1|
	Emc7	gi|168042712|ref|XP_001773831.1|
	Emc8	gi|168022999|ref|XP_001764026.1|
	Emc10	gi|168017495|ref|XP_001761283.1|
Micromonas pusilla	Emc1	jgi|MicpuN3|81588|e_gw2.05.355.1
	Emc2	jgi|MicpuN3|109541|est_cluster_kg.Chr_15__23__3201400:1
	Emc3	jgi|MicpuN3|90556|estExt_Genewise2.C_Chr_040550
	Emc4	jgi|MicpuN3|105248|estExt_fgenesh2_pg.C_Chr_030102
	Emc5	jgi|MicpuN3|86171|e_gw2.11.582.1
	Emc6	jgi|MicpuN3|64716|EuGene.1600010077
	Emc7	jgi|MicpuN3|55939|EuGene.0200010316
	Emc8	jgi|MicpuN3|57256|EuGene.0300010684
	Emc10a	jgi|MicpuN3|108120|est_cluster_kg.Chr_04__98__3202822:1
	Emc10b	jgi|MicpuN3|60556|EuGene.0800010124
Chondrus crispus	Emc1	gi|507112358|emb|CDF36044.1|
	Emc3	gi|507108069|emb|CDF32069.1|
Galdieria sulphuraria	Emc1	gi|452822229|gb|EME29250.1|
	Emc2a	gi|452820517|gb|EME27558.1|
	Emc2b	gi|452820515|gb|EME27556.1|
	Emc3a	gi|452819274|gb|EME26337.1|
	Emc3b	gi|452819273|gb|EME26336.1|
	Emc4	gi|452819780|gb|EME26832.1|
Ostreococcus tauri	Emc1	gi|308810403|ref|XP_003082510.1|
	Emc2	gi|308812878|ref|XP_003083746.1|
	Emc3	gi|308812734|ref|XP_003083674.1|
	Emc4	gi|308804874|ref|XP_003079749.1|
	Emc6	two proteins C-term removed gi|308811861|ref|XP_003083238.1|
	Emc7	gi|308805843|ref|XP_003080233.1|
	Emc8	From ESTs gi|308813635|ref|XM_003084076.1|
	Emc10	gi|308805400|ref|XP_003080012.1|
CCTH
Guillardia theta	Emc1a	jgi|Guith1|70874|e_gw1.32.17.1
	Emc1b	jgi|Guith1|86861|estExt_Genewise1Plus.C_320105
	Emc2a	jgi|Guith1|147856|fgenesh2_pg.176_#_18
	Emc2b	jgi|Guith1|166438|estExt_fgenesh2_pg.C_1760018
	Emc3a	jgi|Guith1|149157|fgenesh2_pg.288_#_1
	Emc3b	jgi|Guith1|166844|estExt_fgenesh2_pg.C_2880001
	Emc4	jgi|Guith1|166405|estExt_fgenesh2_pg.C_1710019
	Emc7	jgi|Guith1|132087|fgenesh2_pg.3_#_57
	Emc8a	jgi|Guith1|143796|fgenesh2_pg.79_#_22
	Emc8b	jgi|Guith1|154532|fgenesh2_kg.79_#_4_#_4153_1_CCFI_CCFN_EXTA_EXTB
	Emc10	jgi|Guith1|131979|fgenesh2_pg.2_#_258
Emiliania huxleyii	Emc1a	jgi|Emihu1|209874|gm1.4000262
	Emc1b	jgi|Emihu1|243571|gm1.39200011
	Emc1c	jgi|Emihu1|278490|estExt_Genemark1.C_400262
	Emc1d	jgi|Emihu1|268991|estExt_fgeneshEH_pg.C_400128
	Emc1e	jgi|Emihu1|102535|fgeneshEH_pg.40__128
	Emc1f	jgi|Emihu1|118319|fgeneshEH_pg.392__5
	Emc2	jgi|Emihu1|276355|estExt_Genemark1.C_110279
	Emc3	jgi|Emihu1|261124|estExt_Genewise1Plus.C_70085
	Emc4a	jgi|Emihu1|107113|fgeneshEH_pg.87__78
	Emc4b	jgi|Emihu1|359758|fgenesh_newKGs_kg.87__60__EST_ALL.fasta.Contig8884
	Emc5a	jgi|Emihu1|233202|gm1.18900056
	Emc5b	jgi|Emihu1|244818|gm1.43400018
	Emc6	jgi|Emihu1|59580|gw1.145.20.1
	Emc7	jgi|Emihu1|198909|gm1.900101
	Emc8a	jgi|Emihu1|405674|estExt_fgenesh_newKGs_kg.C_480067
	Emc10a	jgi|Emihu1|103075|fgeneshEH_pg.46__84
	Emc10b	jgi|Emihu1|114763|fgeneshEH_pg.230__1
